# Supplementary material for: Balloon surface temperature–controlled ablation using a second-generation radiofrequency HotBalloon: an in vivo feasibility study
Source: Europace. 2023 Nov 9;25(12):euad340. doi: 10.1093/europace/euad340 (PMC10751809; doi:10.1093/europace/euad340)
Supplement: euad340_Supplementary_Data [file euad340_supplementary_data.zip]

Archive with 3 entries (3 files):
- Supplmentary_table 2.pdf
- Supplmentary table1.pdf
- Supplmentary_Figure.pdf
